# Supplementary material for: Alpha Ketoglutarate Downregulates the Neutral Endopeptidase and Enhances the Growth Inhibitory Activity of Thiorphan in Highly Aggressive Osteosarcoma Cells
Source: Molecules. 2022 Dec 22;28(1):97. doi: 10.3390/molecules28010097 (PMC9821816; doi:10.3390/molecules28010097)
Supplement: Supplementary file 1 [file molecules-28-00097-s001.zip]

Archive with 1 entries (1 files):
- molecules-2050967-supplementary.ppt
